# Supplementary material for: TaAMT2;3a, a wheat AMT2-type ammonium transporter, facilitates the infection of stripe rust fungus on wheat
Source: BMC Plant Biol. 2019 Jun 6;19:239. doi: 10.1186/s12870-019-1841-8 (PMC6554902; doi:10.1186/s12870-019-1841-8)
Supplement: Supplementary file 3 — Table S1. List of names, accession ID and protein sequences of ammonium transporters genes analyzed in this study. (XLSX 15 kb) [file 12870_2019_1841_MOESM3_ESM.xlsx]

## Sheet: Sheet1
Ensembl Plants Gene ID.	Name	Sequence
AT4G13510	AtAMT1;1	MSCSATDLAVLLGPNATAAANYICGQLGDVNNKFIDTAFAIDNTYLLFSAYLVFSMQLGF AMLCAGSVRAKNTMNIMLTNVLDAAAGGLFYYLFGYAFAFGSPSNGFIGKHYFGLKDIPT ASADYSNFLYQWAFAIAAAGITSGSIAERTQFVAYLIYSSFLTGFVYPVVSHWFWSVDGW ASPFRTDGDLLFSTGAIDFAGSGVVHMVGGIAGLWGALIEGPRLGRFDNGGRAIALRGHS ASLVVLGTFLLWFGWYGFNPGSFNKILVTYETGTYNGQWSAVGRTAVTTTLAGCTAALTT LFGKRLLSGHWNVTDVCNGLLGGFAAITGGCSVVEPWAAIICGFVAALVLLGCNKLAEKL KYDDPLEAAQLHGGCGAWGLIFTALFAQEKYLN…
AT1G64780	AtAMT1;2	MDTATTTCSAVDLSALLSSSSNSTSSLAAATFLCSQISNISNKLSDTTYAVDNTYLLFSA YLVFAMQLGFAMLCAGSVRAKNTMNIMLTNVLDAAAGAISYYLFGFAFAFGTPSNGFIGR HHSFFALSSYPERPGSDFSFFLYQWAFAIAAAGITSGSIAERTQFVAYLIYSTFLTGFVY PTVSHWFWSSDGWASASRSDNNLLFGSGAIDFAGSGVVHMVGGIAGLCGALVEGPRIGRF DRSGRSVALRGHSASLVVLGTFLLWFGWYGFNPGSFLTILKGYDKSRPYYGQWSAVGRTA VTTTLSGCTAALTTLFSKRLLAGHWNVIDVCNGLLGGFAAITSGCAVVEPWAAIVCGFVA SWVLIGFNLLAKKLKYDDPLEAAQLHGGCGAWG…
AT3G24300	AtAMT1;3	MSGAITCSAADLATLLGPNATAAADYICGQLGTVNNKFTDAAFAIDNTYLLFSAYLVFAMQLGFAMLCAGSVRAKNTMNIMLTNVLDAAAGGLFYYLFGYAFAFGGSSEGFIGRHNFALRDFPTPTADYSFFLYQWAFAIAAAGITSGSIAERTQFVAYLIYSSFLTGFVYPVVSHWFWSPDGWASPFRSADDRLFSTGAIDFAGSGVVHMVGGIAGLWGALIEGPRRGRFEKGGRAIALRGHSASLVVLGTFLLWFGWYGFNPGSFTKILVPYNSGSNYGQWSGIGRTAVNTTLSGCTAALTTLFGKRLLSGHWNVTDVCNGLLGGFAAITAGCSVVEPWAAIVCGFMASVVLIGCNKLAELVQYDDPLEAAQLHGGCGAWGLIFVGLFAKEKYLNEV…
AT4G28700	AtAMT1;4	MASALSCSASDLIPLLSGGANATAAAAAAEYICGRFDTVAGKFTDAAYAIDNTYLLFSAY LVFAMQLGFAMLCAGSVRAKNTMNIMLTNVIDAAAGGLFYYLFGFAFAFGSPSNGFIGKH FFGMYDFPQPTFDYPYFLYQWTFAIAAAGITSGSIAERTQFVAYLIYSSFLTGLVYPIVS HWFWSSDGWASPARSENLLFQSGVIDFAGSGVVHMVGGIAGLWGALIEGPRIGRFGVGGK PVTLRGHSATLVVLGTFLLWFGWYGFNPGSFATIFKAYGETPGSSFYGQWSAVGRTAVTT TLAGCTAALTTLFGKRLIDGYWNVTDVCNGLLGGFAAITSGCSVVEPWAALVCGFVAAWV LMGCNRLAEKLQFDDPLEAAQLHGGCGAWGIIF…
AT3G24290	AtAMT1;5	MSGAITCSAADLSALLGPNATAAADYICGQLGSVNNKFTDAAYAIDNTYLLFSAYLVFAM QLGFAMLCAGSVRAKNTMNIMLTNVLDAAAGGLFYYLFGYAFAFGESSDGFIGRHNFGLQ NFPTLTSDYSFFLYQWAFAIAAAGITSGSIAERTKFVAYLIYSSFLTGFVYPVVSHWFWS PDGWASPFRSEDRLFGTGAIDFAGSGVVHMVGGIAGLWGALIEGPRIGRFPDGGHAIALR GHSASLVVLGTFLLWFGWYGFNPGSFTKILIPYNSGSNYGQWSGIGRTAVTTTLSGCTAA LTTLFGKRLLSGHWNVTDVCNGLLGGFAAITAGCSVVDPWAAIVCGFVASLVLIGCNKLA ELLKYDDPLEAAQLHGGCGAWGLIFVGLFAKEK…
AT2G38290	AtAMT2;1	MAGAYDPSLPEVPEWLNKGDNAWQLTAATLVGLQSMPGLVILYASIVKKKWAVNSAFMAL YAFAAVLLCWVLLCYKMAFGEELLPFWGKGGPAFDQGYLKGQAKIPNSNVAAPYFPMATL VYFQFTFAAITTILVAGSVLGRMNIKAWMAFVPLWLIFSYTVGAYSIWGGGFLYQWGVID YSGGYVIHLSSGVAGFVAAYWVGPRPKADRERFPPNNVLLMLAGAGLLWMGWSGFNGGAP YAANLTSSIAVLNTNLSAATSLLVWTTLDVIFFGKPSVIGAIQGMVTGLAGVTPGAGLIQ TWAAIIIGVVSGTAPWASMMIIHKKSALLQKVDDTLAVFYTHAVAGLLGGIMTGLFAHPD LCVLVLPLPATRGAFYGGNGGKQLLKQLAGAAF…
KU975452	MpAMT1;2	MAFAGCVEGDAAGLANLLTAGGSVNNESALALGQYICEKFDGVSAALGAHTLAVDNTYLL FSTYLVFSMQIGFAMLCAGSVRAKNTMNIMLTNVLDAAAGGISFYLFGFGFAFGRSGSNN GFIGSNYFALHRVPNAANGFDYSFFLFQWAFAIAAAGITSGSIAERTQFVAYLVYSSFLT GFVYPIVAHWMWSVDGWLGAAANDSRLFSVGAIDFAGSGVVHMVGGIAGFWGAFIEGPRI GRFAKNGANGMDMRGHSASLVVLGTFLLWFGWYGFNPGSFVKILVPYEGSSFQGNWTGVG RTAVTTTLSGCAAALTTLFARRHFTGHWNVTDVCNGLLGGFAAITAGCAVVEPWAAIICG VGASWTLMACNYLAARFKYDDPLEAAQLHGGCG…
Os04t0509600	OsAMT1;1	MATCAADLAPLLGPVAANATDYLCNRFADTTSAVDATYLLFSAYLVFAMQLGFAMLCAGS VRAKNTMNIMLTNVLDAAAGALFYYLFGFAFAFGTPSNGFIGKQFFGLKHMPQTGFDYDF FLFQWAFAIAAAGITSGSIAERTQFVAYLIYSAFLTGFVYPVVSHWIWSADGWASASRTS GPLLFGSGVIDFAGSGVVHMVGGVAGLWGALIEGPRIGRFDHAGRSVALKGHSASLVVLG TFLLWFGWYGFNPGSFTTILKTYGPAGGINGQWSGVGRTAVTTTLAGSVAALTTLFGKRL QTGHWNVVDVCNGLLGGFAAITAGCSVVDPWAAIICGFVSAWVLIGLNALAARLKFDDPL EAAQLHGGCGAWGILFTALFARQKYVEEIYGAG…
Os02t0620600	OsAMT1;2	MATCADTLGPLLGTAAANATDYLCNQFADTTSAVDSTYLLFSAYLVFAMQLGFAMLCAGS VRAKNTMNIMLTNVLDAAAGALFYYLFGFAFAFGAPSNGFIGKHFFGLKQVPQVGFDYSF FLFQWAFAIAAAGITSGSIAERTQFVAYLIYSAFLTGFVYPVVSHWIWSADGWASASRTS GSLLFGSGVIDFAGSGVVHMVGGVAGLWGALIEGPRIGRFDHAGRSVALRGHSASLVVLG SFLLWFGWYGFNPGSFLTILKSYGPPGSIHGQWSAVGRTAVTTTLAGSTAALTTLFGKRL QTGHWNVIDVCNGLLGGFAAITAGCSVVDPWAAIICGFVSAWVLIGLNALAARLKFDDPL EAAQLHGGCGAWGVIFTALFARKEYVDQIFGQP…
Os02t0620500	OsAMT1;3	MATCLDSLGPLLGGAANSTDAANYICNRFTDTSSAVDATYLLFSAYLVFAMQLGFAMLCA GSVRAKNSMNIMLTNVLDAAAGALFYYLFGFAFAFGTPSKGFIGKQFFGLKHMPQTGYDY DFFLFQWAFAIAAAGITSGSIAERTRFSAYLIYSAFLTGFVYPVVSHWFWSTDGWASAGR LTGPLLFKSGVIDFAGSGVVHLVGGIAGLWGAFIEGPRIGRFDAAGRTVAMKGHSASLVV LGTFLLWFGWFGFNPGSFTTISKIYGESGTIDGQWSAVGRTAVTTSLAGSVAALTTLYGK RWLTGHWNVTDVCNGLLGGFAAITAGCSVVDPWASVICGFVSAWVLIGCNKLSLILKFDD PLEATQLHAGCGAWGIIFTALFARREYVELIYG…
Os05t0468700	OsAMT2;1	MAAAGAYSASLPAVPDWLNKGDNAWQLTASTLVGIQSMPGLVVLYGSIVKKKWAVNSAFM ALYAYASSLLVWVLVGFRMAFGDQLLPFWGKAGVALTQSYLVGRATLPATAHGAIPRTEP FYPEATLVLFQFEFAAITLVLLAGSVLGRMNIKAWMAFTPLWLLLSYTVGAFSLWGGGFL YRWGVIDYSGGYVIHLSSGIAGFTAAYWVGPRLKSDRERFSPNNILLMIAGGGLLWMGWA GFNGGAPYAANIAASVAVLNTNVCAATSLLMWTCLDVIFFRKPSVIGAVQGMMTGLVCIT PGAGLVQTWAAVVMGIFAGSVPWFTMMILHKKSALLMKVDDTLAVFHTHAVAGLLGGILT GLLATPELFSLESTVPGLRGAFYGGGIKQIGKQ…
Os01t0831300	OsAMT2;2	MHLRMASPPQPGPYMPDLPAVPAWLNKGDTAWQLVAATFVGIQSMPGLVVIYGSIVKKKW AVNSAFMALYAYASTLIVWVLVGFRMAFGDRLLPFWAKAGPALTQDFLVQRAVFPATAHY GSDGTLETPRTEPFYAEAALVLFEFEFAAITLVLLAGSLLGRMNIKAWMAFTPLWLLFSY TVGAFSLWGGGFLYQWGVIDYSGGYVIHLSSGVAGFTAAYWVGPRLKSDRERFSPNNILL MIAGGGLLWLGWAGFNGGAPYAPNVTATVAVLNTNVSAATSLLTWTCLDVIFFGKPSVIG AVQGMMTGLVCITPGAGLVHTWSAMLMGMFAGSVPWFTMMILHKKSTFLMKVDDTLAVFH THAVAGILGGVLTGLLATPELCALDCPIPNMRG…
Os01t0831900	OsAMT2;3	MASPTRPGPYMPRPPAVPEWLNTGDNGWQLAAATFVGLQSMPGLVVLYGSIVKKKWAVNS AFMALYAYASTLIVWVLVGFRMAFGDRLLPFWGKAGAALTEGFLVARASVPATAHYGKDG ALESPRTEPFYPEASMVLFQFELAAITLVLLAGSLLGRMNIKAWMAFTPLWLLFSYTVCA FSLWGGGFLYQWGVIDYSGGYVIHLSSGIAGFTAAYWVGPRLKSDRERFSPNNILLMIAG GGLLWLGWAGFNGGAPYAPNITASIAVLNTNVSAAASLLTWTCLDVIFFGKPSVIGAVQG MMTGLVCITPGAGLVHTWAAILMGICGGSLPWFSMMILHKRSALLQKVDDTLAVFHTHAV AGLLGGFLTGLFALPDLTAVHTHIPGARGAFYG…
Os01t0870300	OsAMT3;1	MSGDAFNMSVAYQPSGMAVPEWLNKGDNAWQMISATLVGMQSVPGLVILYGSIVKKKWAV NSAFMALYAFAAVWLCWVTWGYNMSFGHKLLPFWGKARPALGQSFLLAQAVLPQTTQFYK GGGGADAVVETPWVNPLYPMATMVYFQCVFAAITLILLAGSLLGRMNIKAWMLFVPLWLT FSYTVGAFSLWGGGFLFHWGVMDYSGGYVIHLSSGVAGFTAAYWVGPRSTKDRERFPPNN VLLMLTGAGILWMGWAGFNGGDPYSANIDSSLAVLNTNICAATSLLVWTCLDVIFFKKPS VIGAVQGMITGLVCITPGAGLVQGWAAIVMGILSGSIPWFTMMVVHKRSRLLQQVDDTLG VFHTHAVAGFLGGATTGLFAEPVLCSLFLPVTN…
Os03t0838400	OsAMT3;2	MSSSATVVPLAYQGNTSASVADWLNKGDNAWQLVAATVVGLQSVPGLVVLYGGVVKKKWA VNSAFMALYAFAAVWICWVTWAYNMSFGEKLLPIWGKARPALDQGLLVGRAALPATVHYR ADGSVETAAVEPLYPMATVVYFQCVFAAITLILVAGSLLGRMSFLAWMIFVPLWLTFSYT VGAFSLWGGGFLFHWGVIDYCGGYVIHVSAGIAGFTAAYWVGPRAQKDRERFPPNNILFT LTGAGLLWMGWAGFNGGGPYAANSVASMAVLNTNICTAMSLIVWTCLDVIFFKKPSVVGA VQGMITGLVCITPAAGVVQGWAALVMGVLAGSIPWYTMMILHKRSKILQRVDDTLGVFHT HGVAGLLGGLLTGLFAEPTLCNLFLPVADSRGA…
Os02t0550800	OsAMT3;3	MAAGAIPMAYQTTPSSPDWLNKGDNAWQMTSATLVGLQSMPGLVILYGSIVKKKWAINSA FMALYAFAAVWICWVVWAYNMSFGDRLLPFWGKARPALGQSFLVAQSELTATAIRYHNGS AEAPMLKPLYPVATMVYFQCMFASITIIILAGSLLGRMNIKAWMAFVPLWITFSYTVCAF SLWGGGFLFQWGVIDYSGGYVIHLSSGIAGLTAAYWVGPRSASDRERFPPNNILLVLAGA GLLWLGWTGFNGGDPYSANIDSSMAVLNTHICASTSLLVWTILDVFFFGKPSVIGAVQGM ITGLVCITPGAGLVQGWAAIVMGILSGSIPWYTMMVLHKKWSFMQRIDDTLGVFHTHAVA GFLGGATTGLFAEPILCSLFLSIPDSKGAFYGG…
Os03t0749000	OsAMT4;1	MAAEAAPEWVEKGDNAWPLAAATLVGLQSVPRLVILYGDCGAVGPRTEKDREAFPPNNVL LTLAGAGLLLWMGWTGFNGGAPYAANVDASVTVVNTHLCTATSLLVWLLLDSFVFGRLSV ISAVQGMITGLVCVTPAARLVLHKRSRLLARVDDTLAVLHTHGVAGSLSGVLTGLLLLAE PRFARLFFGDDPRYVGLAYAVRDGRAGSGLRQVGVQLAGIAFVVALNVAVTSAVCLAVRV AVPQLAGGGDAIHGEDAYAVWGDGETYEQYSVHGGGSNHGGFPMTANPVASKADEMIWI
Uniprot Accession No.	Name	Sequence
A0A1D6DB69	TaAMT1;1a	MSATCAADLGPLLGAAAANATDYLCNRFADTTSAVDSTYLLFSAYLVFAMQLGFAMLCAG SVRAKNTMNIMLTNVLDAAAGALFYYLFGFAFAFGTPSNGFIGKHFFGLKDMPQTGFDYS FFLFQWAFAIAAAGITSGSIAERTQFVAYLIYSAFLTGFVYPVVSHWIWSVDGWASAART SGPLLFKSGVIDFAGSGVVHMVGGIAGFWGALIEGPRIGRFDHAGRSVALKGHSASLVVL GTFLLWFGWYGFNPGSFVTILKSYGPPGSINGQWSGVGRTAVTTTLAGSVAALTTLFGKR LQTGHWNVVDVCNGLLGGFAAITAGCSVVDPWACSASRPRTRWPAWT
W5BH53	TaAMT1;1b	MSATCAADLAPLLGAAAMNATDYLCNRFADTTSAVDSTYLLFSAYLVFAMQLGFAMLCAG SVRAKNTMNIMLTNVLDAAAGALFYYLFGFAFAFGTPSNGFIGKHFFGLKDMPQTGFDYS FFLFQWAFAIAAAGITSGSIAERTQFVAYLIYSAFLTGFVYPVVSHWIWSVDGWASAART SGPLLFKSGVIDFAGSGVVHMVGGIAGFWGALIEGPRIGRFDHAGRSVALKGHSASLVVL GTFLLWFGWYGFNPGSFVTILKSYGPPGSINGQWSGVGRTAVTTTLAGSVAALTTLFGKR LQTGHWNVVDVCNGLLGGFAAITAGCSVVDPWAAVICGFVSAWVLIGLNALAGRLKYDDP LEAAQLHGGCGAWGIIFTALFAKQKYVEEIYGA…
Q6QU81	TaAMT1;2a	MSTCAASLAPLLGTAAANATDYLCNQFADTTTAIDSTYLLFSAYLVFAMQLGFAMLCAGS VRAKNTMNIMLTNVLDAAAGALFYYLFGFAFAFGTPSNGFIGKHFFGLRDVPQVGFDYSF FLFQWAFAIAAAGITSGSIAERTQFVAYLIYSAFLTGFVYPVVSHWIWSADGWASASRTS GPLLFNSGVIDFAGSGVVHMVGGVAGLWGALIEGPRIGRFDHAGRAVALRGHSASLVVLG TFLLWFGWYGFNPGSFLTILKSYGPPGSIHGQWSAVGRAAVTTTLAGSTAALTTLFGKRL QTGHWNVLDVCNGLLGGFAAVTAGCSVVDPWAAIICGFVSAWVLIGLNKLAARFKFDDPL EAAQLHGGCGAWGVIFTALFARREYVEQIYGAP…
A0A1D6ASF7	TaAMT1;2b	MSTCAASLAPLLGTAAANATDYLCNQFADTTTAIDSTYLLFSAYLVFAMQLGFAMLCAGS VRAKNTMNIMLTNVLDAAAGALFYYLFGFAFAFGTPSNGFIGKHFFGLRDVPQVGFDYSF FLFQWAFAIAAAGITSGSIAERTQFVAYLIYSAFLTGFVYPVVSHWIWSADGWASASRTS GPLLFNSGVIDFAGSGVVHMVGGVAGLWGALIEGPRIGRFDHAGRAVALRGHSASLVVLG TFLLWFGWYGFNPGSFLTILKSYGPPGSIHGQWSAVGRAAVTTTLAGSTAALTTLFGKRL QTGHWNVLDVCNGLLGGFAAITAGCSVVDPWAAIICGFVSAWVLIGLNKLAARFKFDDPL EAAQLHGGCGAWGVIFTALFARREYVEQIYGAP…
W5GVB4	TaAMT1;2c	MSTCAASLAPLLGTAAANATDYLCNQFADTTTAIDSTYLLFSAYLVFAMQLGFAMLCAGS VRAKNTMNIMLTNVLDAAAGALFYYLFGFAFAFGTPSNGFIGKHFFGLRDVPQVGFDYSF FLFQWAFAIAAAGITSGSIAERTQFVAYLIYSAFLTGFVYPVVSHWIWSTDGWASASRTS GPLLFNSGVIDFAGSGVVHMVGGVAGLWGALIEGPRIGRFDHAGRAVALRGHSASLVVLG TFLLWFGWYGFNPGSFLTILKSYGPPGSIHGQWSAVGRAAVTTTLAGSTAALTTLFGKRL QTGHWNVLDVCNGLLGGFAAITAGCSVVDPWAAIICGFVSAWVLIGLNKLAARFKFDDPL EAAQLHGGCGAWGVIFTALFARREYVEQIYGAP…
A0A1D6ACP8	TaAMT1;2d	MSTCAASLAPLLGTAAANATDYLCNQFADTTTAIDSTYLLFSAYLVFAMQLGFAMLCAGS VRAKNTMNIMLTNVLDAAAGALFYYLFGFAFAFGTPSNGFIGKHFFGLRDVPQVGFDYSF FLFQWAFAIAAAGITSGSIAERTQFVAYLIYSAFLTGFVYPVVSHWIWSADGWASASRTS GPLLFNSGVIDFAGSGVVHMVGGVAGLWGALIEGPRIGRFDHAGRAVALRGHSASLVVLG TFLLWFGWYGFNPGSFLTILKSYGPPGSIHGQWSAVGRAAVTTTLAGSTAALTTLFGKRL QTGHWNVLDVCNGLLGGFAAITAGCSVVDPWAAIICGFVSAWVLIGLNKLAARFKFDDPL EAAQLHGGCGAWGVIFTALFARREYVEQIYGAP…
Q676V6	TaAMT1;3a	MSATCAADLGPLLGAAAANATDYLCNRFADTTSAVDSTYLLFSAYLVFAMQLGFAMLCAG SVRAKNTMNIMLTNVLDAAAGALFYYLFGFAFAFGTPSNGFIGKHFFGLKDMPQTGFDYS FFLFQWAFAVAAAGITSGSIAERTQFVAYLIYSAFLTGFVYPVVSHWIWSVDGWASAART SGPLLFKSGVIDFAGSGVVHMVGGIAGFWGALIEGPRIGRFDHAGRSVALKGHSASLVVL GTFLLWFGWYGFNPGSFVTILKSYGPPGSINGQWSGVGRTAVTTTLAGSVAALTTLFGKR LQTGHWNVVDVCNGLLGGFAAITAGCSVVDPWAAVICGFVSAWVLIGLNALAGRLKYDDP LEAAQLHGGCGAWGIIFTALFAKKQYVEEIYGA…
A0A1D5TG44	TaAMT1;3b	MSATCAADLGPLLGAAAANATDYLCNRFADTTSAVDSTYLLFSAYLVFAMQLGFAMLCAG SVRAKNTMNIMLTNVLDAAAGALFYYLFGFAFAFGTPSNGFIGKHFFGLKDMPQTGFDYS FFLFQWAFAIAAAGITSGSIAERTQFVAYLIYSAFLTGFVYPVVSHWIWSVDGWASAART SGPLLFKSGVIDFAGSGVVHMVGGIAGFWGALIEGPRIGRFDHAGRSVALKGHSASLVVL GTFLLWFGWYGFNPGSFVTILKSYGPPGSINGQWSGVGRTAVTTTLAGSVAALTTLFGKR LQTGHWNVVDVCNGLLGGFAAITAGCSVVDPWAAVICGFVSAWVLIGLNALAGRLKYDDP LEAAQLHGGCGAWGIIFTALFAKKQYVEEIYGA…
A0A1D5SDC6	TaAMT2;1	MIAGGGLLWMGWAGFNGGAPYAANITASVAVLNTNVSAATSLLTWTCLDVIFFGKPSVIG AVQGMMTGLVCITPGAGLVQTWAAVVMGIFAGSVPWFTMMILHKKSALLMKVDDTLAVFH THAVAGLLGGILTGLLATPELMTMESSVPGPKGAFYGGGIKQVGKQLAGAAFVIVWNLVV TTLILLGIGLFVPLRMPDDQLMIGDDAAHGEEAYALWGDGEKFDATRHDVSRGAGGEREM GTAEQRLAGMGARGVTIQL
A0A1D5WJZ6	TaAMT2;2b	MCHLGCRCRHATQATVESLVHGAHVRAPPTNRRRLLVPSAHRRGAASRCPTYVNVIDQSM AAPPLPGAYMPDLPAVPEWLNKGDNAWQLTAATFVGIQSMPGLVVLYGSIVKKKWAVNSA FMALYAYASTLIVWVLLAFRMAFGDRLLPFWGKAGPALTGDFLVARASFPATAHYGAGGA LEVPPTQPYYPEATLVLFQFQLAAITLVLLAGALLGRMNIKAWMAFTPLWLLLSYTVCAF SLWGGGFLYHWGVIDYSGGYVIHVSSGVAGFTAAYWVGPRLKSDRERFAPNNILLMIAGG GLLWLGWAGFNGGAPYAPNIIASIAVLNTNVSAAASLLTWTCLDVVFFGKPSVIGAVQGM MTGLVCITAGAGLVHTWAAVLMGICAGSVPWFT…
A0A077RVT3	TaAMT2;2c	MAAPPLPGAYMPDLPAVPEWLNKGDNAWQLTAATFVGIQSMPGLVVLYGSIVKKKWAVNS AFMALYAYASTLIVWVLLAFRMAFGDRLLPFWGKAGPALTGDFLVARASFPATAHYGAGG ALEVPPTQPYYPEATLVLFQFQLAAITLVLLAGALLGRMNIKAWMAFTPLWLLLSYTVCA FSLWGGGFLYHWGVIDYSGGYVIHVSSGVAGFTAAYWVGPRLKSDRERFAPNNILLMIAG GGLLWLGWAGFNGGAPYAPNIIASIAVLNTNVSAAASLLTWTCLDVIFFGKPSVIGAVQG MMTGLVCITAGAGLVHTWAAVLMGICAGSVPWFTMMVLHKRSFLLQKVDDTLAVFHTHAV AGLLGGVLTGLLATPELTTLHTHVPGTRGAFYG…
A0A1D5V877	TaAMT2;2d	MRKDYVPLGLPVSTRHTCHGRVTGSWGSRTYSTSPHQPPPPTCTKRASPRSRVAVSIDQH VSPSGVIDQTMAAPPLPSAYMPDLPAVPEWLNKGDNAWQLTAATFVGIQSMPGLVVLYGS IVKKKWAVNSAFMALYAYASTLIVWVLLAFRMAFGDRLLPFWGKAGPALTGDFLVARASF PATAHYGAGGALEVAPTQPYYPEATLVLFQFQLAAITLVLLAGALLGRMNIKAWMAFTPL WLLLSYTVCAFSLWGGGFLYHWGVIDYSGGYVIHVSSGVAGFTAAYWVGPRLKSDRERFA PNNILLMIAGGGLLWLGWAGFNGGAPYAPNIIASMAVLNTNVSAAASLLTWTCLDVIFFG KPSVIGAVQGMMTGLVCITAGAGLVHTWAAVLM…
W4ZRK3	TaAMT2;3a	MAYAAGSPAVPDWLNKGDNAWQLTAATMVGIQSMPGLVVLYGSIVKKKWAVNSAFMALYA YASSLLVWVLVGFRMAFGERLLPFWGKAGVALSQDYLVGRAKLSATERGSTPLVEPFYPE ATLVLFQFEFAAITLILLAGSVLGRMNIKAWMAFTPLWLMLSYTVGAFSLWGGGFLYHWG VIDYSGGYVIHLSSGIAGFTAAYWVGPRLKSDRERFSPNNILLMIAGGGLLWMGWAGFNG GAPYAANITASIAVLNTNVSAATSLLTWTCLDVIFFGKPSVIGAVQGMMTGLVCITPGAG LVQTWAAVVMGIFAGSVPWFTMMILHKKSALLMKVDDTLAVFHTHAVAGLLGGVLTGLLA TPELMMMESSVPGPKGAFYGGGIKQVGKQLAGA…
A0A1D5SUT1	TaAMT2;3b	MAYAASSPAVPDWLNKGDNAWQLTAATFVGIQSMPGLVVLYGSIVKKKWAVNSAFMALYA YASSLLVWVLVGFRMAFGERLLPFWGKAGVALTQDYLVGRAKLSATKRGSTPLVEPFYPE ATLVMFQFEFAAITLILLAGSVLGRMNIKAWMAFTPLWLMLSYTVGAFSLWGGGFLYHWG VIDYSGGYVIHLSSGIAGFTAAYWVGPRLKSDRERFSPNNILLMIAGGGLLWMGWAGFNG GAPYAANITASVAVLNTNVSAATSLLTWTCLDVIFFGKPSVIGAVQGMMTGLVCITPGAG LVQTWAAVVMGIFAGSVPWFTMMILHKKSALLMKVDDTLAVFHTHAVAGLLGGVLTGLLA TPELMMMESSVPGPKGAFYGGGIKQVGKQLAGA…
D5Z4Z0	TaAMT3;2a	MSVPVAYQGNTSAAVADWLNKGDNAWQLTASTLVGLMSVPGMVVLYGGVVKKKWAVNSAF MALYAFAAVWICWVVWAYNMSFGEELLPFWGKAGPALDQAFLVGRASLPATAHYRADGTL ETAMVEPYFPMATVVYFQCVFAAITLILVAGSLLGRMSFLAWMLFVPLWLTFSYTVGAFS VWGGGFLFQWGVIDYCGGYVIHIPAGVAGFTAAYWVGPRTKKDRENFPPNNILFALTGAG LLWMGWAGFNGGGPYAANVDSSMAILNTNICTAASLIVWTCLDAVFFKKPSVVGAVQAVI TGLVCITPGAGVVQGWAALVMGVLSGSIPWYTMMVLHKRSKLLQRVDDTLGVIHTHGVAG LLGGVLTGLFAEPNLCNLFLPVTNSRGAFYGGT…
D5X6I4	TaAMT3;2b	MSVPVAYQGNTSAAVADWLNKGDNAWQLTASTLVGLMSVPGMVVLYGGVVKKKWAVNSAF MALYAFAAVWICWVVWAYNMSFGEELLPFWGKAGPALDQAFLVGRASLPATAHYRADGSL ETAMVEPYFPMATVVYFQCVFAAITLILVAGSLLGRMSFLAWMLFVPLWLTFSYTVGAFS VWGGGFLFHWGVIDYCGGYVIHIPAGVAGFTAAYWVGPRTKKDRESFPPNNILFALTGAG LLWMGWAGFNGGGPYAANVDSSMAILNTNICTAASLIVWTCLDAVFFKKPSVVGAVQAVI TGLVCITPGAGVVQGWAALVMGVLAGSVPWYTMMVLHKRSKLLQRVDDTLGVIHTHGVAG LLGGVLTGLFAEPNLCNLFLPVTNSRGAFYGGN…
Q6T8L6	TaAMT3;3a	MSVPVAYQGNTSAAVADWLNKGDNAWQLTASTLVGLMSVPGMVVLYGGVVKKKWAVNSAF MALYAFAAVWICWVVWAYNMSFGEELLPFWGKAGPALDQAFLVGRASLPATAHYRADGTL ETAMVEPYFPMATVVYFQCVFAAITLILVAGSLLGRMSFLAWMLFVPLWLTFSYTVGAFS VWGGGFLFHWGVIDYCGGYVIHIPAGVAGFTAAYWVGPRTKKDRESFPPNNILFALTGAG LLWMGWAGFNGGGPYAANVDSSMAILNTNICTAASLIVWTCLDAVFFKKPSVVGAVQAVI TGLVCITPGAGVVQGWAALVMGVLAGSVPWYTMMVLHKRSKLLQRVDDTLGVIHTHGVAG LLGGVLTGLFAEPNLCNLFLPVTNSRGAFYGGN…
77S5B5	TaAMT3;3b	MATAADYNMSAGYSPNGIVVPPWLNKGDNAWQMIAATLVGLQSMPGLVILYGSIVKKKWA VNSAFMALYAFAAVWLCWVTWGYNMSFGHQLLPFWGKARPALGQKFLLMQAVLPESTHFF KDGTTETVWINPNYPMATMVYFQCVFAAITLILLAGSLLGRMNIRAWMIFVPLWLTFSYT IGAFSLWGGGFLFQWGVMDYSGGYVIHLSSGIAGFTAAYWVGPRSTKDRERFPPNNVLLM LAGAGILWMGWAGFNGGDPYAANLDSSIAVLNTNICAATSLLVWTSLDVIFFKKPSVIGA VQGMITGLVCITPGAGLVQGWAAIVMGILSGSIPWFTMMVVHKRSKLLQRVDDTLGVFHT HAVAGFLGGVTTGLFAEPTLCSMFVPVTNSRGA…
