# Supplementary material for: TaAMT2;3a, a wheat AMT2-type ammonium transporter, facilitates the infection of stripe rust fungus on wheat
Source: BMC Plant Biol. 2019 Jun 6;19:239. doi: 10.1186/s12870-019-1841-8 (PMC6554902; doi:10.1186/s12870-019-1841-8)
Supplement: Supplementary file 4 — Table S2 Information of primers used in this study. (XLSX 10 kb) [file 12870_2019_1841_MOESM4_ESM.xlsx]

## Sheet: Sheet1
	Prtmers	sequence
	TaEF_qRT-PCR_S:	TGGTGTCATCAAGCCTGGTATGGT
	TaEF_qRT-PCR_AS:	ACTCATGGTGCATCTCAACGGACT
	TaAMT2;3a_qRT-PCR_-F:	GCAGCATCGTGAAGAAGAAGTGG
	TaAMT2;3a_qRT-PCR_-R:	CCGACGGTGTAGGAGAGCATGAGCC
	TaAMT2;3a (163)-F	CTTGCATGCCTGCAGATGGCGTACGCGGCGGGCT
	TaAMT2;3a (163)-R	GCTCACCATGGATCCCAACTGGATGGTGAC
	pMD18-T -M13-F:	TGTAAAACGACGGCCAGT
	pMD18-T -M13-R:	CAGGAAACAGCTATGACC
	TaAMT2;3a -ORF-F	TCGAGAGAGATGGCGTACG
	TaAMT2;3a -ORF-R	TACCCTCCTACAACTGGATGGTGA
	F-r-as-seq:	AAAGTGAGGTTAACGCAATACG
	R-r-as-seq:	TCAGGCATCGTTTTCAAGTT
	TaAMT2;3a-γ-1as F：	ttaattaaCCTCCTCGCTCCTGGTGTGGGT
	TaAMT2;3a-γ-1as R：	gcggccgcTGGAACATCACCAGCGTCGCCT
	TaAMT2;3a-γ-2as F：	ttaattaaGACGACACCCTGGCCGTCTTCC
	TaAMT2;3a-γ-2as R：	gcggccgcAGCTGCTTGCCCACCTGCTTGA
	pDR195-TaAMT2;3a-F:	ACCATGATTACGCCAAGCTTATGGCGTACGCGGCGGGC
	pDR195-TaAMT2;3a-R:	TTCTCCGTTTCAGGTTCGAACTACAACTGGATGGTGACG
